# Supplementary material for: Northward Range Expansion of Water Deer in Northeast Asia: Direct Evidence and Management Implications
Source: Animals (Basel). 2022 May 28;12(11):1392. doi: 10.3390/ani12111392 (PMC9179514; doi:10.3390/ani12111392)
Supplement: Supplementary file 1 [file animals-12-01392-s001.zip]

Archive with 1 entries (1 files):
- animals-1688740-supplementary.pdf
